# Supplementary material for: Evaluation of Blood C Reactive Protein (CRP) and Neutrophil-to-Lymphocyte Ratio (NLR) Utility in Canine Epilepsy
Source: Vet Sci. 2024 Sep 4;11(9):408. doi: 10.3390/vetsci11090408 (PMC11436050; doi:10.3390/vetsci11090408)
Supplement: Supplementary file 1 [file vetsci-11-00408-s001.zip]

Archive with 1 entries (1 files):
- vetsci-3055662-supplementary.pdf
